# Supplementary material for: The causal association between resting state intrinsic functional networks and neurodegeneration
Source: Brain Commun. 2025 Mar 4;7(2):fcaf098. doi: 10.1093/braincomms/fcaf098 (PMC11913654; doi:10.1093/braincomms/fcaf098)
Supplement: fcaf098_Supplementary_Data [file fcaf098_supplementary_data.zip]

Archive with 2 entries (2 files):
- Supplementary_Notes.docx
- Supplementary_Tables_1-14.xlsx
