# Supplementary material for: The causal association between resting state intrinsic functional networks and neurodegeneration
Source: Brain Commun. 2025 Mar 4;7(2):fcaf098. doi: 10.1093/braincomms/fcaf098 (PMC11913654; doi:10.1093/braincomms/fcaf098)
Supplement: fcaf098_Supplementary_Data [file fcaf098_supplementary_data.zip › Supplementary_Tables_1-14.xlsx]

## Sheet: Supplementary Table 1
Supplementary Table 1. Genetic instruments for neuroimaging phenotypes tested for association with AD
ID	Location	Network	GenomicLocus	uniqID	rsID	chr	pos	nIndSigSNPs	IndSigSNPs	region	Pheno	SNP	A1	A2	N	AF1	BETA	SE	P
Net25_Node20	Precuneus	Default_mode;Central_executive	3	6:1366718:C:T	rs7766042	6	1366718	1	rs7766042	6p25.3	Pheno20	rs7766042	C	T	32975	0.104306	-0.0830998	0.0120924	6.3273e-12
Net25_Node20	Precuneus	Default_mode;Central_executive	4	6:96902933:G:T	rs72932805	6	96902933	9	rs72932805;6:96902937_AT_A;rs9386528;rs10457146;rs11152994;rs766730250;6:97064805_CCA_C;rs35544462;rs1076630	6q16.1	Pheno20	rs72932805	G	T	33253	0.182675	-0.0890202	0.00955831	1.23826e-20
Net25_Node20	Precuneus	Default_mode;Central_executive	7	10:96038686:A:G	rs11187838	10	96038686	11	rs11187838;rs11187844;rs11187850;rs17109928;rs2764378;rs77626543;rs12249757;rs11187830;rs7069316;rs60341058;rs3740360	10q23.33	Pheno20	rs11187838	A	G	33394	0.435093	0.10254	0.00740167	1.20861e-43
Net25_Node20	Precuneus	Default_mode;Central_executive	7	10:96071561:A:G	rs2077218	10	96071561	6	rs2077218;rs1093316;rs9420636;rs11187938;10:96251712_TAAGAA_T;rs12249757	10q23.33	Pheno20	rs2077218	G	A	33108	0.236514	0.0803529	0.00866309	1.77107e-20
Net25_Node20	Precuneus	Default_mode;Central_executive	7	10:96650328:A:G	rs4110517	10	96650328	10	rs4110517;rs7069316;rs3740360;rs11187844;rs1093316;rs2764378;rs9420636;rs77626543;rs11187938;10:96251712_TAAGAA_T	10q23.33	Pheno20	rs4110517	A	G	33034	0.207498	0.0616557	0.00910595	1.27965e-11
Net25_Node20	Precuneus	Default_mode;Central_executive	8	10:134302745:A:G	rs4497325	10	134302745	12	rs4497325;rs7076422;rs28454681;rs12762160;rs10747058;rs10781575;rs9645539;rs10747059;rs7907962;rs4880380;rs12360525;rs4880389	10q26.3	Pheno20	rs4497325	G	A	33292	0.492025	-0.0837917	0.00736509	5.45183e-30
Net25_Node20	Precuneus	Default_mode;Central_executive	8	10:134459388:A:G	rs1133400	10	134459388	5	rs1133400;10:134520858_CT_C;rs12415577;rs56137952;rs4880419	10q26.3	Pheno20	rs1133400	G	A	33436	0.221573	-0.0770491	0.00885714	3.3453e-18
Net25_Node20	Precuneus	Default_mode;Central_executive	8	10:134572870:C:CATGGGCT	rs11281519	10	134572870	6	rs11281519;rs10430616;rs4880419;10:134520858_CT_C;rs12780199;rs71503752	10q26.3	Pheno20	rs11281519	CATGGGCT	C	33272	0.248497	0.0572596	0.00858337	2.54083e-11
Net25_Node20	Precuneus	Default_mode;Central_executive	9	11:10739243:A:G	rs753002	11	10739243	7	rs753002;rs7945536;rs1473538;rs11042940;rs12295574;rs2896551;rs10840478	11p15.3	Pheno20	rs753002	G	A	33263	0.469065	0.0603414	0.00740023	3.52119e-16
Net25_Node20	Precuneus	Default_mode;Central_executive	11	11:69824156:A:G	rs12360667	11	69824156	10	rs12360667;rs10793047;rs10501401;rs4980708;rs28630519;rs3867283;rs3929357;rs7935117;rs10898037;rs7951108	11q13.3	Pheno20	rs12360667	G	A	33436	0.461284	-0.0569852	0.00736377	1.00527e-14
Net25_Node20	Precuneus	Default_mode;Central_executive	11	11:69971363:C:T	rs34199493	11	69971363	5	rs34199493;rs11235438;rs5792512;rs999320;rs2509160	11q13.3	Pheno20	rs34199493	T	C	32839	0.428926	-0.0780619	0.00748325	1.77943e-25
Net25_Node20	Precuneus	Default_mode;Central_executive	11	11:69987206:C:T	rs12792811	11	69987206	6	rs12792811;rs5792512;rs10898863;rs636226;rs35784902;rs34094842	11q13.3	Pheno20	rs12792811	T	C	33314	0.141127	0.0780445	0.0105791	1.61648e-13
Net25_Node20	Precuneus	Default_mode;Central_executive	11	11:70002185:A:AT	rs59375526	11	70002185	9	rs59375526;rs5792512;rs55799623;rs10898863;rs2509166;rs35784902;rs34094842;rs11606378;rs11235438	11q13.3	Pheno20	rs59375526	A	AT	33328	0.425813	-0.0721672	0.00745677	3.73686e-22
Net25_Node20	Precuneus	Default_mode;Central_executive	14	17:19253613:C:T	rs9899649	17	19253613	2	rs9899649;rs12602286	17p11.2	Pheno20	rs9899649	C	T	33353	0.202351	-0.0632901	0.00917543	5.28197e-12
Net100_Node5	Precuneus;Angular;Middle_cingulate	Default_mode;Central_executive	2	6:97039741:A:G	rs11153071	6	97039741	9	rs11153071;rs766730250;rs1983551;rs6924957;rs4839827;6:96902937_AT_A;rs9386528;rs11152989;rs12209214	6q16.1	Pheno26	rs11153071	A	G	33193	0.184331	-0.0881906	0.00899969	1.13375e-22
Net100_Node5	Precuneus;Angular;Middle_cingulate	Default_mode;Central_executive	4	10:96015793:C:G	rs3891783	10	96015793	12	rs3891783;rs60341058;rs3740360;rs7910752;rs12258052;rs11187844;rs11187850;rs562571184;rs17109928;rs77626543;rs11187815;rs9663515	10q23.33	Pheno26	rs3891783	G	C	33389	0.435383	0.0911079	0.00697538	5.47405e-39
Net100_Node5	Precuneus;Angular;Middle_cingulate	Default_mode;Central_executive	4	10:96071561:A:G	rs2077218	10	96071561	5	rs2077218;rs562571184;rs9663515;rs7910752;rs12258052	10q23.33	Pheno26	rs2077218	G	A	33111	0.236508	0.0587121	0.00816616	6.49417e-13
Net100_Node5	Precuneus;Angular;Middle_cingulate	Default_mode;Central_executive	5	10:134298687:C:T	rs4880259	10	134298687	12	rs4880259;rs7076422;rs5025116;rs28454681;rs7898918;rs10781575;rs10747059;rs7083220;rs7907962;rs4880380;rs4576738;rs4880389	10q26.3	Pheno26	rs4880259	C	T	30579	0.486036	0.0861395	0.00725432	1.61081e-32
Net100_Node5	Precuneus;Angular;Middle_cingulate	Default_mode;Central_executive	5	10:134459388:A:G	rs1133400	10	134459388	2	rs1133400;rs183672356	10q26.3	Pheno26	rs1133400	G	A	33439	0.221568	-0.0560591	0.00834907	1.88833e-11
Net100_Node5	Precuneus;Angular;Middle_cingulate	Default_mode;Central_executive	9	17:19253613:C:T	rs9899649	17	19253613	2	rs9899649;rs4924979	17p11.2	Pheno26	rs9899649	C	T	33356	0.202347	-0.0597912	0.00864909	4.7451e-12
Net100_Node11	Angular;Middle_temporal	Default_mode;Central_executive	6	10:96023077:C:T	rs57866767	10	96023077	15	rs57866767;rs60341058;rs3740360;rs12263737;rs11187844;rs562571184;rs3758526;rs2764378;rs77626543;rs56121331;rs11187815;rs35632833;rs35911886;rs11187830;rs9419788	10q23.33	Pheno32	rs57866767	C	T	33392	0.435404	0.0998702	0.00720726	1.15568e-43
Net100_Node11	Angular;Middle_temporal	Default_mode;Central_executive	6	10:96081140:C:T	rs7078844	10	96081140	6	rs7078844;rs562571184;rs1093316;rs9420636;rs7901625;rs9419788	10q23.33	Pheno32	rs7078844	T	C	31837	0.229544	0.0768945	0.00870115	9.80712e-19
Net100_Node11	Angular;Middle_temporal	Default_mode;Central_executive	7	10:134305875:A:T	rs7917077	10	134305875	11	rs7917077;rs7076422;rs4880400;rs28454681;rs10747058;rs10781575;rs10747059;rs7083220;rs7907962;rs4880380;rs4880389	10q26.3	Pheno32	rs7917077	T	A	32638	0.479181	-0.08698	0.00725849	4.35151e-33
Net100_Node11	Angular;Middle_temporal	Default_mode;Central_executive	7	10:134413500:G:T	rs80226362	10	134413500	2	rs80226362;rs56137952	10q26.3	Pheno32	rs80226362	T	G	33398	0.181732	-0.0666327	0.00929492	7.57035e-13
Net100_Node11	Angular;Middle_temporal	Default_mode;Central_executive	9	11:70002185:A:AT	rs59375526	11	70002185	5	rs59375526;rs5792512;rs10793010;rs7935366;rs12417704	11q13.3	Pheno32	rs59375526	A	AT	33333	0.425809	-0.0511073	0.00726258	1.96314e-12
Net100_Node11	Angular;Middle_temporal	Default_mode;Central_executive	10	11:101704792:C:T	rs72988441	11	101704792	9	rs72988441;rs10791541;rs724569;rs67727642;rs72976340;rs11224992;rs1939436;rs571706501;rs571706501	11q22.1	Pheno32	rs72988441	C	T	32964	0.107375	0.0833578	0.0116245	7.45301e-13
Net100_Node24	Inferior_parietal;Angular	Central_executive;Attention	3	7:14736036:A:C	rs112906602	7	14736036	2	rs112906602;rs11426781	7p21.2	Pheno45	rs112906602	C	A	33120	0.0273098	0.148232	0.0219293	1.38418e-11
Net100_Node24	Inferior_parietal;Angular	Central_executive;Attention	5	10:96039597:C:G	rs2274224	10	96039597	9	rs2274224;rs11187844;rs7096678;rs562571184;rs77626543;rs7069316;rs60341058;rs61886339;rs11187837	10q23.33	Pheno45	rs2274224	C	G	33433	0.435498	0.0895575	0.00715799	6.4559e-36
Net100_Node24	Inferior_parietal;Angular	Central_executive;Attention	5	10:96071561:A:G	rs2077218	10	96071561	3	rs2077218;rs562571184;rs61886339	10q23.33	Pheno45	rs2077218	G	A	33105	0.23649	0.0673316	0.00838404	9.67415e-16
Net100_Node24	Inferior_parietal;Angular	Central_executive;Attention	6	10:134284485:A:G	rs7083220	10	134284485	11	rs7083220;rs7907962;rs12781259;rs4880389;rs11819412;rs7076422;rs4880400;rs28454681;rs10747058;rs10781575;rs10747059	10q26.3	Pheno45	rs7083220	A	G	33399	0.437902	-0.07781	0.00717971	2.28649e-27
Net100_Node24	Inferior_parietal;Angular	Central_executive;Attention	6	10:134459388:A:G	rs1133400	10	134459388	3	rs1133400;rs183672356;10:134520858_CT_C	10q26.3	Pheno45	rs1133400	G	A	33433	0.221577	-0.0640789	0.00857109	7.65208e-14
Net100_Node24	Inferior_parietal;Angular	Central_executive;Attention	9	11:69964074:C:T	rs2509142	11	69964074	2	rs2509142;rs5792512	11q13.3	Pheno45	rs2509142	C	T	33433	0.436171	-0.0509563	0.00717178	1.20222e-12
Net100_Node24	Inferior_parietal;Angular	Central_executive;Attention	9	11:70002185:A:AT	rs59375526	11	70002185	6	rs59375526;rs10898826;rs5792512;rs10751209;rs11235406;rs35760498	11q13.3	Pheno45	rs59375526	A	AT	33325	0.425821	-0.0594567	0.0072159	1.72681e-16
Net100_Node24	Inferior_parietal;Angular	Central_executive;Attention	12	17:19253613:C:T	rs9899649	17	19253613	3	rs9899649;rs1621499;rs12602286	17p11.2	Pheno45	rs9899649	C	T	33350	0.202339	-0.0628711	0.00888002	1.44087e-12
Net100_Node36	Precuneus	Default_mode;Central_executive	2	6:97039741:A:G	rs11153071	6	97039741	8	rs11153071;rs745408618;rs2472926;rs6924957;rs36077974;6:96902937_AT_A;rs11152989;rs11152994	6q16.1	Pheno57	rs11153071	A	G	33190	0.184348	-0.0773575	0.00920868	4.44595e-17
Net100_Node36	Precuneus	Default_mode;Central_executive	3	9:71426328:C:T	rs11143801	9	71426328	3	rs11143801;rs12553327;rs1056265	9q21.11	Pheno57	rs11143801	C	T	33228	0.376204	0.050317	0.00734227	7.22859e-12
Net100_Node36	Precuneus	Default_mode;Central_executive	4	10:96039597:C:G	rs2274224	10	96039597	13	rs2274224;rs11187844;rs562571184;rs2764378;rs77626543;rs10882445;rs11188112;rs11187815;rs9663515;rs17109869;rs35606681;rs7910752;rs11187837	10q23.33	Pheno57	rs2274224	C	G	33436	0.435429	0.0857031	0.00713569	3.13038e-33
Net100_Node36	Precuneus	Default_mode;Central_executive	4	10:96071561:A:G	rs2077218	10	96071561	8	rs2077218;rs562571184;rs1093316;rs9420636;rs11187938;10:96251712_TAAGAA_T;rs9663515;rs7910752	10q23.33	Pheno57	rs2077218	G	A	33108	0.236499	0.0780937	0.00835589	9.10633e-21
Net100_Node36	Precuneus	Default_mode;Central_executive	6	10:134303274:C:T	rs11146398	10	134303274	12	rs11146398;rs7076422;rs7915907;rs28454681;rs10747058;rs10781575;rs10747059;rs7083220;rs7907962;rs4880380;rs12360525;rs4880389	10q26.3	Pheno57	rs11146398	T	C	33436	0.489921	-0.0842416	0.00709754	1.71253e-32
Net100_Node36	Precuneus	Default_mode;Central_executive	6	10:134413583:A:T	rs75523587	10	134413583	3	rs75523587;rs200314499;rs56137952	10q26.3	Pheno57	rs75523587	A	T	33392	0.181975	-0.0676645	0.00919818	1.89094e-13
Net100_Node36	Precuneus	Default_mode;Central_executive	7	11:10741438:A:G	rs11042933	11	10741438	3	rs11042933;rs2896551;rs10840478	11p15.3	Pheno57	rs11042933	A	G	33265	0.468706	0.0483462	0.007138	1.26074e-11
Net100_Node36	Precuneus	Default_mode;Central_executive	8	11:69964074:C:T	rs2509142	11	69964074	2	rs2509142;rs5792512	11q13.3	Pheno57	rs2509142	C	T	33436	0.436192	-0.0600274	0.00714824	4.5602e-17
Net100_Node36	Precuneus	Default_mode;Central_executive	8	11:70002185:A:AT	rs59375526	11	70002185	7	rs59375526;rs78531862;rs5792512;rs10898863;rs12807936;rs11606378;rs11235438	11q13.3	Pheno57	rs59375526	A	AT	33328	0.425768	-0.0634015	0.0071923	1.19479e-18
Net100_Node39	Precuneus;Superior_parietal	Attention;Central_executive	4	10:96039597:C:G	rs2274224	10	96039597	11	rs2274224;rs11187844;rs11187850;rs562571184;rs77626543;rs11187815;rs9663515;rs9663810;rs11187830;rs3740360;rs7910752	10q23.33	Pheno60	rs2274224	C	G	33439	0.43548	0.0886654	0.00720939	9.21462e-35
Net100_Node39	Precuneus;Superior_parietal	Attention;Central_executive	4	10:96108697:A:ATAACCC	rs779526031	10	96108697	6	rs779526031;rs9420636;10:96251712_TAAGAA_T;rs9663810;rs7910752;rs562571184	10q23.33	Pheno60	rs779526031	A	ATAACCC	31793	0.246941	0.075753	0.00850311	5.15573e-19
Net100_Node39	Precuneus;Superior_parietal	Attention;Central_executive	5	10:134284007:C:T	rs35043340	10	134284007	6	rs35043340;rs7907962;rs12360525;rs7076422;rs10747058;rs10747059	10q26.3	Pheno60	rs35043340	T	C	33048	0.0873275	0.085897	0.0127945	1.89876e-11
Net100_Node39	Precuneus;Superior_parietal	Attention;Central_executive	5	10:134297562:A:C	rs7084359	10	134297562	12	rs7084359;rs7076422;rs7915907;rs28454681;rs10747058;rs10781575;rs10747059;rs7083220;rs7907962;rs4880380;rs12360525;rs4880389	10q26.3	Pheno60	rs7084359	A	C	33062	0.476075	-0.0851483	0.00720762	3.31831e-32
Net100_Node39	Precuneus;Superior_parietal	Attention;Central_executive	5	10:134413583:A:T	rs75523587	10	134413583	2	rs75523587;rs56137952	10q26.3	Pheno60	rs75523587	A	T	33395	0.181943	-0.0668082	0.00929569	6.62257e-13
Net100_Node39	Precuneus;Superior_parietal	Attention;Central_executive	7	11:69964074:C:T	rs2509142	11	69964074	2	rs2509142;rs5792512	11q13.3	Pheno60	rs2509142	C	T	33439	0.436167	-0.0499639	0.00722299	4.60201e-12
Net100_Node39	Precuneus;Superior_parietal	Attention;Central_executive	7	11:70002185:A:AT	rs59375526	11	70002185	6	rs59375526;rs3781656;rs5792512;rs10751209;rs11235406;rs35760498	11q13.3	Pheno60	rs59375526	A	AT	33331	0.42579	-0.0621818	0.00726711	1.16231e-17
Net100_Node39	Precuneus;Superior_parietal	Attention;Central_executive	9	17:19253613:C:T	rs9899649	17	19253613	4	rs9899649;rs1621499;rs200526694;rs12602286	17p11.2	Pheno60	rs9899649	C	T	33356	0.202362	-0.0677868	0.00894265	3.45107e-14
Net100_Node49	Middle_temporal;Angular	Default_mode	1	1:22276686:A:G	rs12046762	1	22276686	5	rs12046762;rs10917088;rs2501299;rs2290494;rs34753486	1p36.12	Pheno70	rs12046762	G	A	33012	0.243548	-0.0657919	0.00819803	1.01255e-15
Net100_Node49	Middle_temporal;Angular	Default_mode	2	6:97036465:A:G	rs12190397	6	97036465	7	rs12190397;rs766730250;rs2472926;rs4839683;6:96902937_AT_A;rs9386528;rs11152989	6q16.1	Pheno70	rs12190397	A	G	33325	0.187622	-0.0741453	0.00897679	1.46076e-16
Net100_Node49	Middle_temporal;Angular	Default_mode	3	10:96039597:C:G	rs2274224	10	96039597	7	rs2274224;rs11187844;rs11187850;rs17109869;rs7069316;rs60341058;rs11187837	10q23.33	Pheno70	rs2274224	C	G	33427	0.435456	0.0805918	0.00702104	1.68984e-30
Net100_Node49	Middle_temporal;Angular	Default_mode	4	10:134284485:A:G	rs7083220	10	134284485	11	rs7083220;rs7907962;rs4880380;rs4880389;10:134303087_AG_A;rs4880397;rs7076422;rs28454681;rs10747058;rs10781575;rs10747059	10q26.3	Pheno70	rs7083220	A	G	33393	0.437831	-0.0702124	0.00704159	2.03955e-23
Net25_Node9	Inferior_parietal;Angular;Middle_temporal	Default_mode;Central_executive	3	6:1364866:C:T	rs76110445	6	1364866	2	rs76110445;rs201575571	6p25.3	Pheno9	rs76110445	C	T	33436	0.109837	-0.0803218	0.0119775	1.99935e-11
Net25_Node9	Inferior_parietal;Angular;Middle_temporal	Default_mode;Central_executive	4	6:96894135:C:G	rs11152951	6	96894135	10	rs11152951;6:96902937_AT_A;rs11152989;rs766730250;6:97064805_CCA_C;rs35544462;rs2472926;rs4839827;rs36077974;rs7770889	6q16.1	Pheno9	rs11152951	G	C	33414	0.185731	-0.0988447	0.00968022	1.77033e-24
Net25_Node9	Inferior_parietal;Angular;Middle_temporal	Default_mode;Central_executive	7	10:96023077:C:T	rs57866767	10	96023077	13	rs57866767;rs60341058;rs11187837;rs11187844;rs11187850;rs562571184;rs17109928;rs2764378;rs77626543;rs113874863;rs12249757;rs11187830;rs7069316	10q23.33	Pheno9	rs57866767	C	T	33387	0.435349	0.103987	0.00755384	4.07876e-43
Net25_Node9	Inferior_parietal;Angular;Middle_temporal	Default_mode;Central_executive	7	10:96108697:A:ATAACCC	rs779526031	10	96108697	7	rs779526031;rs9420636;rs2265045;rs11187938;rs12249757;rs562571184;rs61886346	10q23.33	Pheno9	rs779526031	A	ATAACCC	31792	0.246965	0.0791098	0.00890531	6.48235e-19
Net25_Node9	Inferior_parietal;Angular;Middle_temporal	Default_mode;Central_executive	8	10:134276428:C:T	rs75463090	10	134276428	5	rs75463090;rs77262200;rs116896093;rs78703625;rs74383458	10q26.3	Pheno9	rs75463090	T	C	33281	0.068763	-0.115207	0.0148009	7.03722e-15
Net25_Node9	Inferior_parietal;Angular;Middle_temporal	Default_mode;Central_executive	8	10:134284007:C:T	rs35043340	10	134284007	7	rs35043340;rs7907962;rs11146388;rs7076422;rs61861422;rs10747058;rs10747059	10q26.3	Pheno9	rs35043340	T	C	33045	0.0873506	0.0904994	0.0133988	1.4354e-11
Net25_Node9	Inferior_parietal;Angular;Middle_temporal	Default_mode;Central_executive	8	10:134313046:C:G	rs35263482	10	134313046	11	rs35263482;rs28454681;rs10747058;rs10781575;rs9645539;rs10747059;rs7907962;rs11146388;rs4880388;rs10735665;rs7076422	10q26.3	Pheno9	rs35263482	C	G	33230	0.441589	0.0943132	0.00754933	8.16071e-36
Net25_Node9	Inferior_parietal;Angular;Middle_temporal	Default_mode;Central_executive	8	10:134422824:C:T	rs56092448	10	134422824	6	rs56092448;rs1133400;10:134520858_CT_C;rs145468160;rs116896093;rs78703625	10q26.3	Pheno9	rs56092448	T	C	33436	0.11214	-0.10045	0.0119397	3.99156e-17
Net25_Node9	Inferior_parietal;Angular;Middle_temporal	Default_mode;Central_executive	8	10:134553909:A:G	rs12780199	10	134553909	6	rs12780199;rs71503752;rs12775208;rs61861422;rs10430616;10:134520858_CT_C	10q26.3	Pheno9	rs12780199	G	A	32760	0.305968	0.0584106	0.0082497	1.43818e-12
Net25_Node9	Inferior_parietal;Angular;Middle_temporal	Default_mode;Central_executive	9	11:10741438:A:G	rs11042933	11	10741438	3	rs11042933;rs1473538;rs10840478	11p15.3	Pheno9	rs11042933	A	G	33265	0.468736	0.0546731	0.00755449	4.58156e-13
Net25_Node9	Inferior_parietal;Angular;Middle_temporal	Default_mode;Central_executive	10	11:26237364:C:T	rs61448692	11	26237364	3	rs61448692;rs1903457;11:26220657_CT_C	11p14.2	Pheno9	rs61448692	T	C	32207	0.365743	0.0534177	0.00797378	2.09615e-11
Net25_Node9	Inferior_parietal;Angular;Middle_temporal	Default_mode;Central_executive	11	11:69816564:A:G	rs7951108	11	69816564	7	rs7951108;rs4341567;rs4450188;rs7948543;rs10899630;rs3929357;rs7935117	11q13.3	Pheno9	rs7951108	G	A	32401	0.399756	-0.0522717	0.00777286	1.75722e-11
Net25_Node9	Inferior_parietal;Angular;Middle_temporal	Default_mode;Central_executive	11	11:69971363:C:T	rs34199493	11	69971363	2	rs34199493;rs5792512	11q13.3	Pheno9	rs34199493	T	C	32839	0.42888	-0.0535833	0.00763857	2.30227e-12
Net25_Node9	Inferior_parietal;Angular;Middle_temporal	Default_mode;Central_executive	11	11:70002185:A:AT	rs59375526	11	70002185	8	rs59375526;rs11235460;rs10898826;rs5792512;rs114178383;rs10898863;rs11235406;rs35760498	11q13.3	Pheno9	rs59375526	A	AT	33328	0.425798	-0.067041	0.00761095	1.26842e-18
Net25_Node9	Inferior_parietal;Angular;Middle_temporal	Default_mode;Central_executive	12	11:101618547:A:G	rs10791521	11	101618547	4	rs10791521;rs7949648;rs10895201;rs17097076	11q22.1	Pheno9	rs10791521	G	A	33097	0.201755	0.0663303	0.0094042	1.74771e-12
Net25_Node9	Inferior_parietal;Angular;Middle_temporal	Default_mode;Central_executive	13	17:19253613:C:T	rs9899649	17	19253613	6	rs9899649;rs2472707;rs1621499;rs199724492;rs75087697;rs775131607	17p11.2	Pheno9	rs9899649	C	T	33353	0.202351	-0.0906894	0.0093668	3.59568e-22
Net25_Node9	Inferior_parietal;Angular;Middle_temporal	Default_mode;Central_executive	15	19:45411941:C:T	rs429358	19	45411941	4	rs429358;rs157592;rs142042446;rs184017	19q13.32	Pheno9	rs429358	C	T	33436	0.151364	-0.0819141	0.0104861	5.64372e-15
Net100_Pair5_45	(Precuneus;Angular;Middle_cingulate)<=>(Superior_frontal;Middle_frontal)	(Default_mode;Central_executive)<=>(Salience;Default_mode)	4	4:105403726:A:T	rs4425377	4	105403726	5	rs4425377;rs62329622;rs2097748;rs11398010;rs4417974	4q24	Pheno1161	rs4425377	T	A	32985	0.386661	0.054318	0.00771691	1.9386e-12
Net100_Pair5_45	(Precuneus;Angular;Middle_cingulate)<=>(Superior_frontal;Middle_frontal)	(Default_mode;Central_executive)<=>(Salience;Default_mode)	5	5:92303791:C:T	rs34522	5	92303791	7	rs34522;rs34521;rs371111425;rs345911;rs10078721;rs4599520;rs11743310	5q15	Pheno1161	rs34522	C	T	32735	0.311288	-0.079661	0.00815908	1.61523e-22
Net100_Pair5_45	(Precuneus;Angular;Middle_cingulate)<=>(Superior_frontal;Middle_frontal)	(Default_mode;Central_executive)<=>(Salience;Default_mode)	5	5:92797166:C:T	rs115877304	5	92797166	7	rs115877304;5:92983851_CA_C;rs10631578;rs369272402;5:93405822_GAT_G;rs893547;rs141532885	5q15	Pheno1161	rs115877304	T	C	33442	0.0502661	-0.133838	0.0170656	4.41401e-15
Net100_Pair5_45	(Precuneus;Angular;Middle_cingulate)<=>(Superior_frontal;Middle_frontal)	(Default_mode;Central_executive)<=>(Salience;Default_mode)	5	5:92864317:A:G	rs113724689	5	92864317	3	rs113724689;rs565774163;rs58237393	5q15	Pheno1161	rs113724689	A	G	33417	0.0547476	0.109801	0.0163536	1.89094e-11
Net_Edge_ICA2	NA	Central_executive;Salience;Default_mode	4	2:42251279:C:T	rs7601719	2	42251279	6	rs7601719;rs571604596;rs11897440;rs12623480;rs2053395;rs13401919	2p21	Pheno1697	rs7601719	T	C	31944	0.324443	0.0557225	0.00804733	4.37993e-12
Net_Edge_ICA2	NA	Central_executive;Salience;Default_mode	8	3:57186580:A:C	rs17235841	3	57186580	1	rs17235841	3p14.3	Pheno1697	rs17235841	C	A	33444	0.213058	-0.0635406	0.00897642	1.45609e-12
Net_Edge_ICA2	NA	Central_executive;Salience;Default_mode	10	3:147106319:C:T	rs2279829	3	147106319	13	rs2279829;rs73004644;rs17510517;rs137962487;rs924762;rs73004700;rs9839103;rs4417835;rs4681356;rs1532769;rs1503738;rs73004622;rs9289747	3q24	Pheno1697	rs2279829	T	C	33237	0.218055	0.109318	0.00894333	2.33248e-34
Net_Edge_ICA2	NA	Central_executive;Salience;Default_mode	14	4:105374241:A:G	rs4434258	4	105374241	4	rs4434258;rs10013053;rs2097748;rs1113879	4q24	Pheno1697	rs4434258	A	G	33192	0.265787	-0.0661592	0.00835437	2.39209e-15
Net_Edge_ICA2	NA	Central_executive;Salience;Default_mode	15	5:92303791:C:T	rs34522	5	92303791	11	rs34522;rs371111425;rs250269;rs12523622;5:92405357_CA_C;rs10078721;rs56854549;rs66624622;rs1117022;rs201483797;rs250274	5q15	Pheno1697	rs34522	C	T	32735	0.311288	0.0814597	0.00803984	3.98357e-24
Net_Edge_ICA2	NA	Central_executive;Salience;Default_mode	15	5:92646195:A:G	rs13176412	5	92646195	1	rs13176412	5q15	Pheno1697	rs13176412	G	A	32977	0.295221	0.0559388	0.00812851	5.91019e-12
Net_Edge_ICA2	NA	Central_executive;Salience;Default_mode	15	5:92684177:C:G	rs17368567	5	92684177	5	rs17368567;rs111249747;rs73133292;5:92917667_GTCTCTCTCTCTCTCC_G;rs58208489	5q15	Pheno1697	rs17368567	C	G	33370	0.0558586	-0.121312	0.0160156	3.60126e-14
Net_Edge_ICA2	NA	Central_executive;Salience;Default_mode	15	5:92797166:C:T	rs115877304	5	92797166	8	rs115877304;5:92983851_CA_C;rs182780334;rs9314090;rs114072973;rs55923251;rs140597060;rs893547	5q15	Pheno1697	rs115877304	T	C	33442	0.0502661	0.145615	0.0168161	4.74858e-18
Net_Edge_ICA2	NA	Central_executive;Salience;Default_mode	15	5:92891029:A:G	rs2029401	5	92891029	4	rs2029401;rs73133292;5:92983851_CA_C;rs893547	5q15	Pheno1697	rs2029401	A	G	33335	0.412884	-0.0672161	0.00748443	2.68809e-19
Net_Edge_ICA2	NA	Central_executive;Salience;Default_mode	16	5:94002299:C:G	rs7705424	5	94002299	8	rs7705424;5:94078846_TA_T;rs293032;rs28517287;rs4869214;5:93907805_T_TA;rs4869215;rs74840379	5q15	Pheno1697	rs7705424	C	G	33355	0.309144	0.0687931	0.00796049	5.53267e-18
Net_Edge_ICA2	NA	Central_executive;Salience;Default_mode	16	5:94073541:C:T	rs11955446	5	94073541	7	rs11955446;rs73133904;rs1420979;rs4869214;rs75142747;5:93907805_T_TA;rs4869215	5q15	Pheno1697	rs11955446	C	T	33343	0.230813	-0.0686345	0.00874251	4.13841e-15
Net_Edge_ICA2	NA	Central_executive;Salience;Default_mode	17	5:170806656:A:G	rs4868084	5	170806656	3	rs4868084;rs11745536;rs12055241	5q35.1	Pheno1697	rs4868084	G	A	33198	0.368049	0.0620171	0.00764858	5.1325e-16
Net_Edge_ICA2	NA	Central_executive;Salience;Default_mode	18	5:171148310:A:G	rs35142934	5	171148310	2	rs35142934;rs28396182	5q35.1	Pheno1697	rs35142934	G	A	33256	0.326242	-0.0536255	0.00785578	8.71626e-12
Net_Edge_ICA2	NA	Central_executive;Salience;Default_mode	28	15:39632013:C:G	rs71471500	15	39632013	2	rs71471500;rs34680120	15q14	Pheno1697	rs71471500	G	C	33390	0.0891734	0.0966105	0.0128977	6.8604e-14

## Sheet: Supplementary Table 2
Supplementary Table 2. Genetic instruments for neuroimaging phenotypes tested for association with FTD
ID	Location	Network	GenomicLocus	uniqID	rsID	chr	pos	nIndSigSNPs	IndSigSNPs	region	Pheno	SNP	A1	A2	N	AF1	BETA	SE	P
Net25_Node16	Superior_frontal;Middle_frontal	Salience;Central_executive	3	6:1364866:C:T	rs76110445	6	1364866	2	rs76110445;rs201575571	6p25.3	Pheno16	rs76110445	C	T	33432	0.10982	-0.0844188	0.0115171	2.3035e-13
Net25_Node16	Superior_frontal;Middle_frontal	Salience;Central_executive	4	6:96860354:A:G	rs13208321	6	96860354	10	rs13208321;6:96902937_AT_A;rs11152989;rs6934392;rs72932834;rs2273621;rs72929032;rs2205759;rs4839826;rs36077974	6q16.1	Pheno16	rs13208321	A	G	33381	0.21316	-0.0861111	0.00883124	1.8313e-22
Net25_Node16	Superior_frontal;Middle_frontal	Salience;Central_executive	6	7:14741152:C:G	rs55766546	7	14741152	3	rs55766546;rs11426781;rs2191479	7p21.2	Pheno16	rs55766546	G	C	33368	0.0297141	0.161695	0.0212777	2.97807e-14
Net25_Node16	Superior_frontal;Middle_frontal	Salience;Central_executive	7	9:71481597:A:G	rs11144059	9	71481597	7	rs11144059;rs11144159;rs10869543;rs72722034;rs7852633;rs13300006;rs11143801	9q21.11	Pheno16	rs11144059	G	A	33404	0.15561	0.0695261	0.00993763	2.6291e-12
Net25_Node16	Superior_frontal;Middle_frontal	Salience;Central_executive	8	10:96038686:A:G	rs11187838	10	96038686	15	rs11187838;rs11187844;rs11187850;rs562571184;rs17109928;rs2764378;rs77626543;rs10882445;rs7085265;rs35632833;rs12249757;rs11187830;rs7069316;rs60341058;rs3740360	10q23.33	Pheno16	rs11187838	A	G	33390	0.435115	0.106565	0.00726409	1.00164e-48
Net25_Node16	Superior_frontal;Middle_frontal	Salience;Central_executive	8	10:96071561:A:G	rs2077218	10	96071561	6	rs2077218;rs562571184;rs9420636;rs11187938;10:96251712_TAAGAA_T;rs12249757	10q23.33	Pheno16	rs2077218	G	A	33104	0.236512	0.0732362	0.00850324	7.13387e-18
Net25_Node16	Superior_frontal;Middle_frontal	Salience;Central_executive	9	10:134276428:C:T	rs75463090	10	134276428	4	rs75463090;rs77262200;rs116896093;rs76121757	10q26.3	Pheno16	rs75463090	T	C	33277	0.0687412	-0.0965669	0.0142364	1.17615e-11
Net25_Node16	Superior_frontal;Middle_frontal	Salience;Central_executive	9	10:134282867:G:T	rs9645539	10	134282867	13	rs9645539;rs10747059;rs7907962;rs4880257;rs4412685;rs4880259;rs7076422;rs10747064;rs28454681;rs7912932;rs6560697;rs10747058;rs10781575	10q26.3	Pheno16	rs9645539	T	G	33106	0.438199	-0.0956627	0.00731087	4.01175e-39
Net25_Node16	Superior_frontal;Middle_frontal	Salience;Central_executive	9	10:134459388:A:G	rs1133400	10	134459388	6	rs1133400;rs76121757;10:134520858_CT_C;rs12415577;rs7096226;rs56137952	10q26.3	Pheno16	rs1133400	G	A	33432	0.221554	-0.0752246	0.00869381	5.031e-18
Net25_Node16	Superior_frontal;Middle_frontal	Salience;Central_executive	10	11:10737001:G:T	rs10840478	11	10737001	4	rs10840478;rs753002;rs7929879;rs2896551	11p15.3	Pheno16	rs10840478	T	G	32811	0.270047	-0.0627647	0.00821811	2.21726e-14
Net25_Node16	Superior_frontal;Middle_frontal	Salience;Central_executive	11	11:69824156:A:G	rs12360667	11	69824156	10	rs12360667;rs10793047;rs72931762;rs10501401;rs28532161;rs3867283;rs3929357;rs7935117;rs10898037;rs7951108	11q13.3	Pheno16	rs12360667	G	A	33432	0.461265	-0.0502098	0.00722768	3.73457e-12
Net25_Node16	Superior_frontal;Middle_frontal	Salience;Central_executive	11	11:70002185:A:AT	rs59375526	11	70002185	5	rs59375526;rs5792512;rs11235406;rs35760498;rs35368862	11q13.3	Pheno16	rs59375526	A	AT	33324	0.425789	-0.0575949	0.00731768	3.52799e-15
Net25_Node16	Superior_frontal;Middle_frontal	Salience;Central_executive	12	11:101688535:A:G	rs10895201	11	101688535	11	rs10895201;rs2897863;rs186259518;rs72976340;rs72978339;rs5004565;rs11224992;rs1939436;11:101624132_CAG_C;rs571706501;rs571706501	11q22.1	Pheno16	rs10895201	A	G	33209	0.1206	0.0978936	0.0110569	8.46976e-19
Net25_Node16	Superior_frontal;Middle_frontal	Salience;Central_executive	14	17:19253613:C:T	rs9899649	17	19253613	6	rs9899649;rs11658544;rs1621499;rs200526694;rs7215622;rs12602286	17p11.2	Pheno16	rs9899649	C	T	33349	0.20239	-0.0863303	0.0090052	9.09301e-22
Net100_Node7	Superior_frontal;Anterior_cingulate	Default_mode;Limbic	3	6:97039741:A:G	rs11153071	6	97039741	5	rs11153071;rs9386670;rs6924957;6:96902937_AT_A;rs10457146	6q16.1	Pheno28	rs11153071	A	G	33194	0.184325	-0.0750763	0.00917357	2.74637e-16
Net100_Node7	Superior_frontal;Anterior_cingulate	Default_mode;Limbic	5	9:71434707:A:C	rs4744712	9	71434707	4	rs4744712;rs11143900;rs66883415;rs1056265	9q21.11	Pheno28	rs4744712	A	C	33440	0.40012	0.0500702	0.00719564	3.44143e-12
Net100_Node7	Superior_frontal;Anterior_cingulate	Default_mode;Limbic	6	10:96038686:A:G	rs11187838	10	96038686	14	rs11187838;rs11187844;rs11187850;rs942676;rs562571184;rs12572897;rs2764378;rs77626543;rs12571421;rs4918159;rs7069316;rs60341058;rs3740360;rs7081879	10q23.33	Pheno28	rs11187838	A	G	33398	0.435116	0.098109	0.00711144	2.69604e-43
Net100_Node7	Superior_frontal;Anterior_cingulate	Default_mode;Limbic	6	10:96081140:C:T	rs7078844	10	96081140	5	rs7078844;rs562571184;rs9420636;rs7093613;rs7081879	10q23.33	Pheno28	rs7078844	T	C	31836	0.229551	0.0675515	0.0085837	3.55387e-15
Net100_Node7	Superior_frontal;Anterior_cingulate	Default_mode;Limbic	7	10:134308936:A:G	rs10735665	10	134308936	10	rs10735665;rs7076422;rs11146401;rs28454681;rs10747058;rs10781575;rs9645539;rs10747059;rs7907962;rs4880257	10q26.3	Pheno28	rs10735665	A	G	33267	0.449935	-0.0842642	0.00712053	2.60497e-32
Net100_Node7	Superior_frontal;Anterior_cingulate	Default_mode;Limbic	7	10:134413500:G:T	rs80226362	10	134413500	2	rs80226362;rs56092448	10q26.3	Pheno28	rs80226362	T	G	33397	0.181753	-0.0701982	0.00916931	1.92146e-14
Net100_Node7	Superior_frontal;Anterior_cingulate	Default_mode;Limbic	11	17:19253613:C:T	rs9899649	17	19253613	4	rs9899649;rs1621499;rs199724492;rs59415593	17p11.2	Pheno28	rs9899649	C	T	33357	0.202326	-0.0688945	0.00881627	5.51926e-15
Net100_Node13	Superior_frontal	Default_mode	1	1:22249589:A:G	rs9426785	1	22249589	2	rs9426785;rs34857065	1p36.12	Pheno34	rs9426785	G	A	33270	0.345612	-0.0512951	0.00747641	6.84154e-12
Net100_Node13	Superior_frontal	Default_mode	3	6:96894305:C:T	rs11152953	6	96894305	7	rs11152953;6:96902937_AT_A;rs10457146;rs12210028;rs2273621;rs2205760;rs36077974	6q16.1	Pheno34	rs11152953	T	C	33369	0.185816	-0.0828052	0.0091419	1.33145e-19
Net100_Node13	Superior_frontal	Default_mode	4	9:71454316:A:G	rs7871676	9	71454316	2	rs7871676;rs11143801	9q21.11	Pheno34	rs7871676	G	A	33090	0.320913	-0.0531333	0.00764369	3.6203e-12
Net100_Node13	Superior_frontal	Default_mode	5	10:96038686:A:G	rs11187838	10	96038686	15	rs11187838;rs11187844;rs11187850;rs562571184;rs17109928;rs2764378;rs77626543;rs10882445;rs61886191;rs7085265;rs4918159;rs34775698;rs1547643;rs60341058;rs3740360	10q23.33	Pheno34	rs11187838	A	G	33396	0.435112	0.102422	0.00713126	8.90031e-47
Net100_Node13	Superior_frontal	Default_mode	5	10:96071561:A:G	rs2077218	10	96071561	9	rs2077218;rs562571184;rs61886346;rs1093316;rs9420636;rs11187938;rs11188014;rs11187828;rs34775698	10q23.33	Pheno34	rs2077218	G	A	33110	0.2365	0.0811241	0.00834728	2.51145e-22
Net100_Node13	Superior_frontal	Default_mode	6	10:134316342:C:T	rs7897053	10	134316342	11	rs7897053;rs28454681;rs10747058;rs10781575;rs9645539;rs10747059;rs7907962;rs56094089;rs4880389;rs11819412;rs7076422	10q26.3	Pheno34	rs7897053	T	C	33198	0.440222	0.0894957	0.00713928	4.76299e-36
Net100_Node13	Superior_frontal	Default_mode	6	10:134413500:G:T	rs80226362	10	134413500	3	rs80226362;rs7905353;rs56137952	10q26.3	Pheno34	rs80226362	T	G	33395	0.181734	-0.0745787	0.00919523	5.0376e-16
Net100_Node13	Superior_frontal	Default_mode	8	11:70005374:A:C	rs875107	11	70005374	6	rs875107;rs7932334;rs371250706;rs1317743;rs11235406;rs751690958	11q13.3	Pheno34	rs875107	C	A	33427	0.482828	0.052106	0.00709289	2.03872e-13
Net100_Node13	Superior_frontal	Default_mode	9	11:101618547:A:G	rs10791521	11	101618547	7	rs10791521;rs6590919;rs724569;rs72976340;rs5004565;rs61915447;rs1939436	11q22.1	Pheno34	rs10791521	G	A	33099	0.201743	0.0733282	0.0088771	1.45205e-16
Net100_Node15	Insula;Anterior_cingulate	Salience;Default_mode	1	1:22249589:A:G	rs9426785	1	22249589	6	rs9426785;rs35970964;rs532468958;rs10917088;rs61778000;rs34160855	1p36.12	Pheno36	rs9426785	G	A	33268	0.345663	-0.0570353	0.00735714	9.0187e-15
Net100_Node15	Insula;Anterior_cingulate	Salience;Default_mode	5	6:1366220:C:T	rs12524544	6	1366220	1	rs12524544	6p25.3	Pheno36	rs12524544	C	T	33131	0.107679	-0.082799	0.0112686	2.01564e-13
Net100_Node15	Insula;Anterior_cingulate	Salience;Default_mode	8	9:71426328:C:T	rs11143801	9	71426328	5	rs11143801;rs11143900;rs12553327;rs7022925;rs1056265	9q21.11	Pheno36	rs11143801	C	T	33228	0.376219	0.0558623	0.00721757	9.96e-15
Net100_Node15	Insula;Anterior_cingulate	Salience;Default_mode	9	10:96038686:A:G	rs11187838	10	96038686	17	rs11187838;rs11187844;rs11187850;rs942676;rs562571184;rs17109928;rs2764378;rs77626543;rs56121331;rs7085265;rs7908334;rs35632833;rs12249757;rs17109869;rs7069316;rs60341058;rs3740360	10q23.33	Pheno36	rs11187838	A	G	33394	0.435093	0.116559	0.00701783	6.00302e-62
Net100_Node15	Insula;Anterior_cingulate	Salience;Default_mode	9	10:96071561:A:G	rs2077218	10	96071561	7	rs2077218;rs562571184;rs77688653;rs9420636;rs34411205;10:96251712_TAAGAA_T;rs12249757	10q23.33	Pheno36	rs2077218	G	A	33108	0.236529	0.0801358	0.00821433	1.74532e-22
Net100_Node15	Insula;Anterior_cingulate	Salience;Default_mode	10	10:134313046:C:G	rs35263482	10	134313046	12	rs35263482;rs10747063;rs28454681;rs10747058;rs10781575;rs10747059;rs7083220;rs7907962;rs4880380;rs12360525;rs4880389;rs7076422	10q26.3	Pheno36	rs35263482	C	G	33230	0.441544	0.0944013	0.00701262	2.63075e-41
Net100_Node15	Insula;Anterior_cingulate	Salience;Default_mode	10	10:134459388:A:G	rs1133400	10	134459388	3	rs1133400;10:134520858_CT_C;rs56137952	10q26.3	Pheno36	rs1133400	G	A	33436	0.221573	-0.0694344	0.00839834	1.36646e-16
Net100_Node15	Insula;Anterior_cingulate	Salience;Default_mode	11	11:10711321:A:G	rs6484465	11	10711321	2	rs6484465;rs753002	11p15.3	Pheno36	rs6484465	G	A	33411	0.283185	-0.0544851	0.00773456	1.86313e-12
Net100_Node15	Insula;Anterior_cingulate	Salience;Default_mode	12	11:69802761:C:T	rs3867283	11	69802761	7	rs3867283;rs3929357;rs7935117;rs10898037;rs7951108;rs12360667;rs28532161	11q13.3	Pheno36	rs3867283	T	C	33436	0.175111	-0.0614296	0.00915028	1.90127e-11
Net100_Node15	Insula;Anterior_cingulate	Salience;Default_mode	12	11:70002185:A:AT	rs59375526	11	70002185	12	rs59375526;rs10898826;rs5792512;rs142021717;rs7127129;rs114178383;rs10751209;rs10898701;rs2509166;rs11235406;rs11235438;rs751690958	11q13.3	Pheno36	rs59375526	A	AT	33328	0.425828	-0.0691019	0.00707066	1.46958e-22
Net100_Node15	Insula;Anterior_cingulate	Salience;Default_mode	13	11:101688535:A:G	rs10895201	11	101688535	12	rs10895201;11:101724237_TA_T;rs186259518;rs67727642;rs72976340;rs5004565;11:101585904_AAG_A;rs11224992;rs10895190;11:101624132_CAG_C;rs571706501;rs571706501	11q22.1	Pheno36	rs10895201	A	G	33213	0.120585	0.100096	0.0106824	7.24092e-21
Net100_Node15	Insula;Anterior_cingulate	Salience;Default_mode	14	17:19253613:C:T	rs9899649	17	19253613	3	rs9899649;rs199724492;rs75087697	17p11.2	Pheno36	rs9899649	C	T	33353	0.202306	-0.075699	0.00870118	3.32311e-18
Net100_Node21	Superior_frontal	Default_mode;Central_executive	5	10:96038686:A:G	rs11187838	10	96038686	11	rs11187838;rs11187844;rs7096678;rs562571184;rs2764378;rs77626543;rs17519764;rs7069316;rs60341058;rs3740360;rs4918184	10q23.33	Pheno42	rs11187838	A	G	33394	0.435093	0.0873387	0.00705241	3.18102e-35
Net100_Node21	Superior_frontal	Default_mode;Central_executive	5	10:96071561:A:G	rs2077218	10	96071561	6	rs2077218;rs562571184;rs9420636;rs11187938;10:96251712_TAAGAA_T;rs4918184	10q23.33	Pheno42	rs2077218	G	A	33108	0.236514	0.0662549	0.00825431	1.00134e-15
Net100_Node21	Superior_frontal	Default_mode;Central_executive	6	10:134310920:A:G	rs10870313	10	134310920	11	rs10870313;rs11146402;rs28454681;rs10747058;rs11596664;rs10781575;rs7907962;rs4880380;rs12360525;rs4880389;rs7076422	10q26.3	Pheno42	rs10870313	G	A	33210	0.453448	-0.0812461	0.007058	1.15855e-30
Net100_Node21	Superior_frontal	Default_mode;Central_executive	6	10:134413500:G:T	rs80226362	10	134413500	5	rs80226362;10:134520858_CT_C;rs7905353;rs7096226;rs56137952	10q26.3	Pheno42	rs80226362	T	G	33393	0.181775	-0.0696185	0.00909252	1.90814e-14
Net100_Node21	Superior_frontal	Default_mode;Central_executive	8	11:70002185:A:AT	rs59375526	11	70002185	6	rs59375526;rs5792512;11:70035935_GTGTA_G;rs11235525;rs11235406;rs12417669	11q13.3	Pheno42	rs59375526	A	AT	33328	0.425843	-0.0555892	0.00710478	5.10933e-15
Net100_Node21	Superior_frontal	Default_mode;Central_executive	9	11:101658756:C:T	rs10791522	11	101658756	6	rs10791522;rs10895201;rs724569;rs72976340;rs5004565;rs61915447	11q22.1	Pheno42	rs10791522	C	T	33215	0.202047	0.0658156	0.00874944	5.38366e-14
Net100_Node21	Superior_frontal	Default_mode;Central_executive	10	17:19253613:C:T	rs9899649	17	19253613	4	rs9899649;rs1621499;rs4924979;rs12602286	17p11.2	Pheno42	rs9899649	C	T	33353	0.202351	-0.0624258	0.00874247	9.29793e-13
Net100_Node31	middle_frontal	Central_executive	2	7:14741152:C:G	rs55766546	7	14741152	3	rs55766546;rs189777830;rs11426781	7p21.2	Pheno52	rs55766546	G	C	33363	0.0297036	0.138661	0.0207734	2.47336e-11
Net100_Node31	middle_frontal	Central_executive	4	10:96023077:C:T	rs57866767	10	96023077	8	rs57866767;rs60341058;rs3740360;rs11187844;rs11187850;rs77626543;rs11187830;rs7069316	10q23.33	Pheno52	rs57866767	C	T	33378	0.435272	0.0863889	0.00709091	3.82744e-34
Net100_Node31	middle_frontal	Central_executive	4	10:96108697:A:ATAACCC	rs779526031	10	96108697	3	rs779526031;rs9420636;10:96251712_TAAGAA_T	10q23.33	Pheno52	rs779526031	A	ATAACCC	31782	0.246964	0.0654994	0.00835811	4.62813e-15
Net100_Node31	middle_frontal	Central_executive	5	10:134322595:A:C	rs10735666	10	134322595	10	rs10735666;rs28454681;rs10747058;rs11596664;rs10781575;rs7907962;rs4880257;rs4412685;rs4880259;rs7076422	10q26.3	Pheno52	rs10735666	A	C	32854	0.457052	-0.0750724	0.00713298	6.64822e-26
Net100_Node31	middle_frontal	Central_executive	5	10:134413583:A:T	rs75523587	10	134413583	3	rs75523587;rs183672356;10:134520858_CT_C	10q26.3	Pheno52	rs75523587	A	T	33383	0.181949	-0.0698031	0.00913828	2.19703e-14
Net100_Node31	middle_frontal	Central_executive	8	11:70002987:A:G	rs3781658	11	70002987	5	rs3781658;rs5792512;rs10793010;rs2077561;rs11235420	11q13.3	Pheno52	rs3781658	A	G	33387	0.422784	-0.0536681	0.00713996	5.62274e-14
Net100_Node37	Middle_frontal	Central_executive;Salience	3	6:97039741:A:G	rs11153071	6	97039741	8	rs11153071;rs2273621;rs6924957;rs36077974;6:96902937_AT_A;rs72932822;rs11152989;rs6934392	6q16.1	Pheno58	rs11153071	A	G	33192	0.184337	-0.0798773	0.00940739	2.05031e-17
Net100_Node37	Middle_frontal	Central_executive;Salience	4	7:14785427:T:TC	rs11426781	7	14785427	2	rs11426781;rs77431173	7p21.2	Pheno58	rs11426781	T	TC	32692	0.0360792	0.131449	0.0196255	2.11485e-11
Net100_Node37	Middle_frontal	Central_executive;Salience	5	9:71426328:C:T	rs11143801	9	71426328	3	rs11143801;rs11143900;rs7022925	9q21.11	Pheno58	rs11143801	C	T	33230	0.376226	0.0502862	0.00749994	2.01581e-11
Net100_Node37	Middle_frontal	Central_executive;Salience	6	10:96038686:A:G	rs11187838	10	96038686	12	rs11187838;rs10882416;rs11187844;rs562571184;rs12572897;rs77626543;rs35632833;rs12249757;rs11187830;rs1547643;rs60341058;rs3740360	10q23.33	Pheno58	rs11187838	A	G	33396	0.435157	0.0932405	0.00729265	1.97507e-37
Net100_Node37	Middle_frontal	Central_executive;Salience	6	10:96071561:A:G	rs2077218	10	96071561	3	rs2077218;rs562571184;rs12249757	10q23.33	Pheno58	rs2077218	G	A	33110	0.236515	0.0678727	0.00853612	1.84669e-15
Net100_Node37	Middle_frontal	Central_executive;Salience	7	10:134282867:G:T	rs9645539	10	134282867	13	rs9645539;rs10747059;rs7907962;rs4880257;rs4412685;rs4880259;rs7076422;rs10735666;rs28454681;rs7912932;rs6560697;rs10747058;rs10781575	10q26.3	Pheno58	rs9645539	T	G	33112	0.438225	-0.0867582	0.0073399	3.07412e-32
Net100_Node37	Middle_frontal	Central_executive;Salience	7	10:134413500:G:T	rs80226362	10	134413500	2	rs80226362;rs56092448	10q26.3	Pheno58	rs80226362	T	G	33395	0.181764	-0.072063	0.00940302	1.80483e-14
Net100_Node37	Middle_frontal	Central_executive;Salience	9	11:69964074:C:T	rs2509142	11	69964074	2	rs2509142;rs5792512	11q13.3	Pheno58	rs2509142	C	T	33438	0.43618	-0.051406	0.00730197	1.92214e-12
Net100_Node37	Middle_frontal	Central_executive;Salience	9	11:70002185:A:AT	rs59375526	11	70002185	4	rs59375526;rs5792512;rs11235406;rs2077561	11q13.3	Pheno58	rs59375526	A	AT	33330	0.425773	-0.0574073	0.0073476	5.58102e-15
Net100_Node37	Middle_frontal	Central_executive;Salience	10	11:101646567:C:T	rs6590919	11	101646567	14	rs6590919;rs571706501;rs571706501;rs724569;rs186259518;rs67727642;rs11224859;rs72976340;rs72978339;rs11224926;11:101585904_AAG_A;rs11224990;rs1939436;11:101624132_CAG_C	11q22.1	Pheno58	rs6590919	T	C	33090	0.120218	0.0897092	0.0111427	8.21455e-16
Net100_Node37	Middle_frontal	Central_executive;Salience	11	17:19253613:C:T	rs9899649	17	19253613	5	rs9899649;rs1621499;rs4924979;rs12602286;rs58094833	17p11.2	Pheno58	rs9899649	C	T	33355	0.202338	-0.066632	0.009041	1.7065e-13
Net100_Node40	Superior_frontal;Middle_frontal	Central_executive	4	6:97039741:A:G	rs11153071	6	97039741	10	rs11153071;rs766730250;6:97064805_CCA_C;rs2254574;rs6924957;rs4839827;6:96902937_AT_A;rs9386528;rs11152989;rs72932834	6q16.1	Pheno61	rs11153071	A	G	33193	0.184316	-0.0985771	0.00934612	5.2235e-26
Net100_Node40	Superior_frontal;Middle_frontal	Central_executive	7	10:96038686:A:G	rs11187838	10	96038686	11	rs11187838;rs11187844;rs7096678;rs562571184;rs2764378;rs77626543;rs9663810;rs7069316;rs34775698;rs60341058;rs11187837	10q23.33	Pheno61	rs11187838	A	G	33397	0.435129	0.103266	0.00724522	4.29775e-46
Net100_Node40	Superior_frontal;Middle_frontal	Central_executive	7	10:96071561:A:G	rs2077218	10	96071561	9	rs2077218;rs562571184;rs1093316;rs9420636;rs11187938;rs7901625;rs61886179;rs9663810;rs34775698	10q23.33	Pheno61	rs2077218	G	A	33111	0.236492	0.0841311	0.00848111	3.41371e-23
Net100_Node40	Superior_frontal;Middle_frontal	Central_executive	8	10:134313046:C:G	rs35263482	10	134313046	12	rs35263482;rs28454681;rs10747058;rs10781575;rs10747059;rs7083220;rs7907962;rs4880380;rs12360525;rs4880389;rs11819412;rs7076422	10q26.3	Pheno61	rs35263482	C	G	33233	0.441624	0.0948989	0.00723992	2.97332e-39
Net100_Node40	Superior_frontal;Middle_frontal	Central_executive	8	10:134413583:A:T	rs75523587	10	134413583	2	rs75523587;rs56137952	10q26.3	Pheno61	rs75523587	A	T	33395	0.181988	-0.0667787	0.00933509	8.45843e-13
Net100_Node40	Superior_frontal;Middle_frontal	Central_executive	12	11:70007484:C:G	rs2276068	11	70007484	8	rs2276068;rs11235460;rs11607654;rs10751209;rs11235406;rs35368862;rs12807936;rs2276067	11q13.3	Pheno61	rs2276068	C	G	33354	0.482851	0.0650449	0.00721123	1.88195e-19
Net100_Node40	Superior_frontal;Middle_frontal	Central_executive	14	17:19253613:C:T	rs9899649	17	19253613	6	rs9899649;rs1621499;rs199724492;rs57433322;rs72836761;rs58094833	17p11.2	Pheno61	rs9899649	C	T	33356	0.202332	-0.0723131	0.00898199	8.21817e-16
Net100_Node45	Superior_frontal;Middle_frontal	Salience;Default_mode	6	10:96038686:A:G	rs11187838	10	96038686	9	rs11187838;rs10882416;rs11187844;rs562571184;rs2764378;rs77626543;rs11187830;rs1547643;rs3740360	10q23.33	Pheno66	rs11187838	A	G	33382	0.435085	0.0922095	0.00717834	9.11396e-38
Net100_Node45	Superior_frontal;Middle_frontal	Salience;Default_mode	6	10:96071561:A:G	rs2077218	10	96071561	3	rs2077218;rs562571184;rs2764379	10q23.33	Pheno66	rs2077218	G	A	33096	0.236524	0.0686832	0.00840167	2.95995e-16
Net100_Node45	Superior_frontal;Middle_frontal	Salience;Default_mode	7	10:134313046:C:G	rs35263482	10	134313046	12	rs35263482;rs10870317;rs28454681;rs10747058;rs10781575;rs9645539;rs10747059;rs7907962;rs4880380;rs12360525;rs4880389;rs7076422	10q26.3	Pheno66	rs35263482	C	G	33218	0.441478	0.0799698	0.00717321	7.29024e-29
Net100_Node45	Superior_frontal;Middle_frontal	Salience;Default_mode	7	10:134459388:A:G	rs1133400	10	134459388	3	rs1133400;rs11146456;rs200314499	10q26.3	Pheno66	rs1133400	G	A	33424	0.221532	-0.0723319	0.00859155	3.79836e-17
Net100_Node45	Superior_frontal;Middle_frontal	Salience;Default_mode	10	11:101704792:C:T	rs72988441	11	101704792	4	rs72988441;rs59739823;rs11224990;rs732086	11q22.1	Pheno66	rs72988441	C	T	32947	0.107294	0.0781489	0.0115772	1.47596e-11
Net100_Node45	Superior_frontal;Middle_frontal	Salience;Default_mode	11	17:19253613:C:T	rs9899649	17	19253613	2	rs9899649;rs12602286	17p11.2	Pheno66	rs9899649	C	T	33341	0.202303	-0.063609	0.00889982	8.85464e-13

## Sheet: Supplementary Table 3
Supplementary Table 3. Genetic instruments for neuroimaging phenotypes tested for association with SD
ID	Location	Network	GenomicLocus	uniqID	rsID	chr	pos	nIndSigSNPs	IndSigSNPs	region	Pheno	SNP	A1	A2	N	AF1	BETA	SE	P
Net100_Node9	Middle_temporal;Temporal_pole	Default_mode	1	1:22249589:A:G	rs9426785	1	22249589	5	rs9426785;rs12754385;rs532468958;rs10917088;rs12407706	1p36.12	Pheno30	rs9426785	G	A	33219	0.345661	-0.0545197	0.00764823	1.01534e-12
Net100_Node9	Middle_temporal;Temporal_pole	Default_mode	2	6:97036757:T:TA	rs3884105	6	97036757	5	rs3884105;rs9386670;rs35834134;6:96902937_AT_A;rs11152989	6q16.1	Pheno30	rs3884105	TA	T	32544	0.204938	-0.0785602	0.00911126	6.56115e-18
Net100_Node9	Middle_temporal;Temporal_pole	Default_mode	3	10:96039597:C:G	rs2274224	10	96039597	13	rs2274224;rs11187844;rs11187850;rs562571184;rs17109928;rs2764378;rs77626543;rs56121331;rs9663810;rs17109869;rs7069316;rs60341058;rs11187837	10q23.33	Pheno30	rs2274224	C	G	33387	0.435304	0.0970332	0.00729068	2.04648e-40
Net100_Node9	Middle_temporal;Temporal_pole	Default_mode	3	10:96071561:A:G	rs2077218	10	96071561	4	rs2077218;rs562571184;rs11187971;rs9663810	10q23.33	Pheno30	rs2077218	G	A	33060	0.236479	0.0662746	0.00853825	8.35476e-15
Net100_Node9	Middle_temporal;Temporal_pole	Default_mode	4	10:134298687:C:T	rs4880259	10	134298687	12	rs4880259;rs7076422;rs10735666;rs28454681;rs10747058;rs10781575;rs10747059;rs7083220;rs7907962;rs4880380;rs12360525;rs4880389	10q26.3	Pheno30	rs4880259	C	T	30531	0.485949	0.0838176	0.00758546	2.19789e-28
Net100_Node9	Middle_temporal;Temporal_pole	Default_mode	5	11:10741438:A:G	rs11042933	11	10741438	3	rs11042933;rs7929879;rs10743146	11p15.3	Pheno30	rs11042933	A	G	33216	0.468615	0.0490106	0.00729309	1.81553e-11
Net100_Node9	Middle_temporal;Temporal_pole	Default_mode	6	11:70007484:C:G	rs2276068	11	70007484	2	rs2276068;rs12807936	11q13.3	Pheno30	rs2276068	C	G	33302	0.482614	0.0520206	0.00726196	7.86825e-13
Net100_Node43	Inferior_temporal;Fusiform;Temporal_pole	Limbic;Default_mode	1	6:97062117:A:ATAAT	rs200992455	6	97062117	3	rs200992455;rs35834134;rs9386670	6q16.1	Pheno64	rs200992455	A	ATAAT	33234	0.21293	-0.0560494	0.00833547	1.7656e-11
Net100_Node43	Inferior_temporal;Fusiform;Temporal_pole	Limbic;Default_mode	3	10:96039597:C:G	rs2274224	10	96039597	5	rs2274224;rs769015184;rs816278;rs7914268;rs17109869	10q23.33	Pheno64	rs2274224	C	G	33405	0.435459	0.0609623	0.00684338	5.18618e-19
Net100_Node43	Inferior_temporal;Fusiform;Temporal_pole	Limbic;Default_mode	3	10:96071561:A:G	rs2077218	10	96071561	2	rs2077218;rs816278	10q23.33	Pheno64	rs2077218	G	A	33079	0.236464	0.0555504	0.00801555	4.19859e-12
Net100_Node43	Inferior_temporal;Fusiform;Temporal_pole	Limbic;Default_mode	4	10:134302745:A:G	rs4497325	10	134302745	10	rs4497325;rs7076422;rs7915907;rs10747058;rs10781575;rs9645539;rs7907962;rs4880380;rs12360525;rs4880389	10q26.3	Pheno64	rs4497325	G	A	33261	0.492048	-0.0589555	0.00681429	5.07148e-18
Net100_Node43	Inferior_temporal;Fusiform;Temporal_pole	Limbic;Default_mode	5	11:10715124:C:T	rs10770136	11	10715124	1	rs10770136	11p15.3	Pheno64	rs10770136	T	C	33405	0.281485	-0.0513746	0.007569	1.14086e-11

## Sheet: Supplementary Table 4
Supplementary Table 4. Genetic instruments for neuroimaging phenotypes tested for association with LBD
ID	Location	Network	GenomicLocus	uniqID	rsID	chr	pos	nIndSigSNPs	IndSigSNPs	region	Pheno	SNP	A1	A2	N	AF1	BETA	SE	P
Net100_Node4	Middle_occipital;Superior_occipital	Attention;Visual	1	1:22249589:A:G	rs9426785	1	22249589	3	rs9426785;rs35337208;rs532468958	1p36.12	Pheno25	rs9426785	G	A	33273	0.345641	-0.0516974	0.0076114	1.10509e-11
Net100_Node4	Middle_occipital;Superior_occipital	Attention;Visual	4	10:96039597:C:G	rs2274224	10	96039597	13	rs2274224;rs11187844;rs11187850;rs562571184;rs2764378;rs77626543;rs1934967;rs4918159;rs9663810;rs11187830;rs7069316;rs60341058;rs11187837	10q23.33	Pheno25	rs2274224	C	G	33441	0.435483	0.0948096	0.00725681	5.22465e-39
Net100_Node4	Middle_occipital;Superior_occipital	Attention;Visual	4	10:96071561:A:G	rs2077218	10	96071561	7	rs2077218;rs562571184;rs61886346;rs9420636;rs11187938;rs11187974;rs9663810	10q23.33	Pheno25	rs2077218	G	A	33113	0.236493	0.0717842	0.00849898	3.00918e-17
Net100_Node4	Middle_occipital;Superior_occipital	Attention;Visual	5	10:134297803:C:G	rs11819412	10	134297803	9	rs11819412;rs7076422;rs4880400;rs28454681;rs10747058;rs11596664;rs10781575;rs7907962;rs4880257	10q26.3	Pheno25	rs11819412	G	C	32327	0.48294	-0.0814431	0.00732607	1.03826e-28
Net100_Node4	Middle_occipital;Superior_occipital	Attention;Visual	7	11:69824191:A:C	rs12365443	11	69824191	4	rs12365443;rs10899630;rs10898037;rs7951108	11q13.3	Pheno25	rs12365443	C	A	33294	0.501442	0.0498768	0.00722593	5.11075e-12
Net100_Node4	Middle_occipital;Superior_occipital	Attention;Visual	7	11:70017491:A:AC	rs5792512	11	70017491	8	rs5792512;rs10898863;rs2509142;rs11235406;rs35760498;rs59375526;rs7932334;rs10898826	11q13.3	Pheno25	rs5792512	AC	A	32996	0.496424	-0.0604941	0.00725197	7.3196e-17
Net100_Node8	Calcarine;Lingual	Visual	2	6:97062117:A:ATAAT	rs200992455	6	97062117	3	rs200992455;rs35834134;rs9386670	6q16.1	Pheno29	rs200992455	A	ATAAT	33260	0.212989	-0.0646247	0.00888957	3.60241e-13
Net100_Node8	Calcarine;Lingual	Visual	3	10:96009182:T:TA	rs543302184	10	96009182	4	rs543302184;rs60341058;rs11187837;rs11187844	10q23.33	Pheno29	rs543302184	TA	T	31862	0.418759	0.0691053	0.00750134	3.18924e-20
Net100_Node8	Calcarine;Lingual	Visual	4	10:134322595:A:C	rs10735666	10	134322595	7	rs10735666;rs28454681;rs10747058;rs9645539;rs7907962;rs12781259;rs35133675	10q26.3	Pheno29	rs10735666	A	C	32859	0.457029	-0.0581101	0.00734853	2.62161e-15
Net100_Node8	Calcarine;Lingual	Visual	6	11:69832869:C:T	rs72931778	11	69832869	5	rs72931778;rs78764407;rs872837;rs4980708;rs12360667	11q13.3	Pheno29	rs72931778	C	T	33385	0.127662	-0.0744021	0.010871	7.69781e-12
Net100_Node8	Calcarine;Lingual	Visual	6	11:69971363:C:T	rs34199493	11	69971363	2	rs34199493;rs5792512	11q13.3	Pheno29	rs34199493	T	C	32835	0.428841	-0.0504553	0.00738562	8.40003e-12
Net100_Node10	Middle_occipital;Precuneus;Calcarine	Default_mode;Central_executive	6	10:96038686:A:G	rs11187838	10	96038686	11	rs11187838;rs11187844;rs11187850;rs3758526;rs2764378;rs77626543;rs9663810;rs17109869;rs7069316;rs60341058;rs11187837	10q23.33	Pheno31	rs11187838	A	G	33399	0.435103	0.0943849	0.00720056	2.96298e-39
Net100_Node10	Middle_occipital;Precuneus;Calcarine	Default_mode;Central_executive	6	10:96108697:A:ATAACCC	rs779526031	10	96108697	3	rs779526031;rs7901625;rs9663810	10q23.33	Pheno31	rs779526031	A	ATAACCC	31795	0.246957	0.0672221	0.00848792	2.38008e-15
Net100_Node10	Middle_occipital;Precuneus;Calcarine	Default_mode;Central_executive	7	10:134303666:A:G	rs7093232	10	134303666	11	rs7093232;rs7076422;rs28454681;rs61861415;rs10747058;rs10781575;rs10747059;rs7083220;rs7907962;rs4880380;rs4880389	10q26.3	Pheno31	rs7093232	G	A	33274	0.490518	-0.0764099	0.00717308	1.7008e-26
Net100_Node10	Middle_occipital;Precuneus;Calcarine	Default_mode;Central_executive	7	10:134459388:A:G	rs1133400	10	134459388	2	rs1133400;rs183672356	10q26.3	Pheno31	rs1133400	G	A	33441	0.221569	-0.0603398	0.0086171	2.51736e-12
Net100_Node10	Middle_occipital;Precuneus;Calcarine	Default_mode;Central_executive	10	11:69966212:A:C	rs2509140	11	69966212	2	rs2509140;rs5792512	11q13.3	Pheno31	rs2509140	A	C	33398	0.435924	-0.0489219	0.00721342	1.1847e-11
Net100_Node10	Middle_occipital;Precuneus;Calcarine	Default_mode;Central_executive	10	11:70002185:A:AT	rs59375526	11	70002185	3	rs59375526;rs5792512;rs751690958	11q13.3	Pheno31	rs59375526	A	AT	33333	0.425809	-0.0594987	0.00725443	2.37002e-16
Net100_Node38	Putamen;Caudate	Subcortical-cerebellum	7	6:97036465:A:G	rs12190397	6	97036465	9	rs12190397;rs766730250;6:97064805_CCA_C;rs1076630;rs4839683;6:96902937_AT_A;rs9386528;rs11152989;rs78621341	6q16.1	Pheno59	rs12190397	A	G	33324	0.187628	-0.0706999	0.00811526	2.98619e-18
Net100_Node38	Putamen;Caudate	Subcortical-cerebellum	10	10:96038686:A:G	rs11187838	10	96038686	4	rs11187838;rs769015184;rs77626543;rs7069316	10q23.33	Pheno59	rs11187838	A	G	33384	0.435074	0.0594886	0.00635061	7.43518e-21
Net100_Node38	Putamen;Caudate	Subcortical-cerebellum	11	10:134298687:C:T	rs4880259	10	134298687	12	rs4880259;rs7076422;rs10735666;rs28454681;rs10747058;rs10781575;rs10747059;rs7083220;rs7907962;rs12781259;rs4412685;rs4880389	10q26.3	Pheno59	rs4880259	C	T	30565	0.486046	0.0805996	0.00660291	2.86374e-34
Net100_Node38	Putamen;Caudate	Subcortical-cerebellum	11	10:134459388:A:G	rs1133400	10	134459388	4	rs1133400;rs183672356;10:134520858_CT_C;10:134351405_CAGCG_C	10q26.3	Pheno59	rs1133400	G	A	33426	0.221579	-0.0586617	0.00760016	1.17722e-14
Net100_Node38	Putamen;Caudate	Subcortical-cerebellum	13	11:69964074:C:T	rs2509142	11	69964074	1	rs2509142	11q13.3	Pheno59	rs2509142	C	T	33426	0.436187	-0.0448486	0.00635881	1.75122e-12
Net100_Node38	Putamen;Caudate	Subcortical-cerebellum	13	11:70005374:A:C	rs875107	11	70005374	6	rs875107;rs2276069;rs7127129;rs10751209;rs7102882;rs12807936	11q13.3	Pheno59	rs875107	C	A	33415	0.482762	0.0439176	0.00631659	3.58254e-12
Net100_Node38	Putamen;Caudate	Subcortical-cerebellum	14	11:101688535:A:G	rs10895201	11	101688535	18	rs10895201;11:101689490_ACTGAGAATTTATATTC_A;rs12293915;rs1274903;rs186259518;rs67727642;11:101428897_AACAC_A;rs72976340;rs72978339;rs11224982;rs11224992;rs10895190;rs12223480;rs72984463;rs571706501;rs571706501;rs60330847;rs1939057	11q22.1	Pheno59	rs10895201	A	G	33203	0.120622	0.104256	0.00966648	4.04001e-27
Net100_Node1	Calcarine;Lingual;Cuneus	Visual	1	6:97062117:A:ATAAT	rs200992455	6	97062117	7	rs200992455;rs2815293;rs6939383;rs4839826;rs36077974;rs11152989;rs9386670	6q16.1	Pheno22	rs200992455	A	ATAAT	33265	0.212972	-0.0677075	0.00887235	2.32406e-14
Net100_Node1	Calcarine;Lingual;Cuneus	Visual	3	10:96039597:C:G	rs2274224	10	96039597	5	rs2274224;rs77626543;rs11187830;rs7069316;rs11187837	10q23.33	Pheno22	rs2274224	C	G	33437	0.435446	0.0679089	0.00728689	1.17078e-20
Net100_Node1	Calcarine;Lingual;Cuneus	Visual	4	10:134322499:C:T	rs10747064	10	134322499	7	rs10747064;rs10747058;rs7083220;rs7907962;rs4880380;rs12360525;rs4880259	10q26.3	Pheno22	rs10747064	T	C	32895	0.453367	-0.0620167	0.00733136	2.69467e-17
Net100_Node1	Calcarine;Lingual;Cuneus	Visual	6	11:69964074:C:T	rs2509142	11	69964074	3	rs2509142;rs12807045;rs5792512	11q13.3	Pheno22	rs2509142	C	T	33437	0.436164	-0.0507983	0.00730009	3.43724e-12

## Sheet: Supplementary Table 5
Supplementary Table 5. Sensitivity analyses for neuroimaging phenotypes tested for association with AD
phenotype	MR model	n SNPs	Beta	SE	P	Note
Pheno20	IVW	7	-0.00801222	0.0705259	0.90955
Pheno20	MR_Egger	7	0.352056	0.405961	0.425477
Pheno20	Weighted_median	7	0.0269329	0.0640879	0.674303
Pheno20	Weighted_mode	7	0.0232824	0.0766969	0.771711
Pheno26	IVW	2	-0.0774581	0.248681	0.755439	Other MR models cannot be completed with only 2 SNPs
Pheno32	IVW	2	0.099471	0.0733427	0.17502	Other MR models cannot be completed with only 2 SNPs
Pheno45	IVW	3	-0.0032283	0.108841	0.976338
Pheno45	MR_Egger	3	-0.0252345	0.861582	0.98136
Pheno45	Weighted_median	3	-0.070881	0.0912226	0.437152
Pheno45	Weighted_mode	3	-0.0837681	0.101324	0.49532
Pheno57	IVW	5	-0.117944	0.0826345	0.153493
Pheno57	MR_Egger	5	0.149616	0.395408	0.730335
Pheno57	Weighted_median	5	-0.0612816	0.0803784	0.445813
Pheno57	Weighted_mode	5	-0.0197898	0.0975662	0.849164
Pheno60	IVW	3	0.021102	0.0958899	0.82582
Pheno60	MR_Egger	3	0.116022	0.611622	0.880655
Pheno60	Weighted_median	3	-0.0125103	0.0847101	0.882593
Pheno60	Weighted_mode	3	-0.0433385	0.0997501	0.706329
Pheno70	IVW	3	-0.122249	0.0762258	0.108763
Pheno70	MR_Egger	3	-2.13438	1.67836	0.424217
Pheno70	Weighted_median	3	-0.0786243	0.0948715	0.407248
Pheno70	Weighted_mode	3	-0.0594792	0.115584	0.658058
Pheno9	IVW	9	-0.0316834	0.0879837	0.718768
Pheno9	MR_Egger	9	0.440412	0.277499	0.156518
Pheno9	Weighted_median	9	-0.0266977	0.0683168	0.695951
Pheno9	Weighted_mode	9	0.0717217	0.0895711	0.446417
Pheno1161	IVW	2	-0.0404751	0.0898895	0.652511	Other MR models cannot be completed with only 2 SNPs
Pheno1697	IVW	7	-0.0709732	0.0607051	0.242345
Pheno1697	MR_Egger	7	-0.125146	0.282986	0.676794
Pheno1697	Weighted_median	7	-0.111121	0.0628851	0.0772188
Pheno1697	Weighted_mode	7	-0.125174	0.0825909	0.180405

## Sheet: Supplementary Table 6
Supplementary Table 6. Sensitivity analyses for neuroimaging phenotypes tested for association with FTD
phenotype	MR model	n SNPs	Beta	SE	P	Note
Pheno16	IVW	8	0.184724	0.202065	0.360622
Pheno16	MR_Egger	8	-0.776555	0.847209	0.394699
Pheno16	Weighted_median	8	0.156539	0.259944	0.547038
Pheno16	Weighted_mode	8	0.113096	0.322923	0.736471
Pheno28	IVW	5	0.408674	0.302836	0.17718
Pheno28	MR_Egger	5	0.11778	1.52251	0.943209
Pheno28	Weighted_median	5	0.548915	0.322546	0.0887891
Pheno28	Weighted_mode	5	0.974484	0.43811	0.0901812
Pheno34	IVW	7	0.43211	0.22272	0.0523613
Pheno34	MR_Egger	7	-0.00313717	0.831813	0.997137
Pheno34	Weighted_median	7	0.461576	0.283252	0.103194
Pheno34	Weighted_mode	7	0.201468	0.376254	0.611589
Pheno36	IVW	6	-0.0764539	0.232513	0.742296
Pheno36	MR_Egger	6	-0.10332	0.737884	0.895411
Pheno36	Weighted_median	6	0.0125349	0.281069	0.964428
Pheno36	Weighted_mode	6	0.0809485	0.342046	0.822311
Pheno 42	IVW	4	0.174288	0.428575	0.684251
Pheno 42	MR_Egger	4	3.40037	2.96439	0.370061
Pheno 42	Weighted_median	4	0.0432891	0.394599	0.912644
Pheno 42	Weighted_mode	4	-0.0483179	0.461215	0.923176
Pheno 52	IVW	3	0.520629	0.375734	0.16586
Pheno 52	MR_Egger	3	0.629348	2.79776	0.859139
Pheno 52	Weighted_median	3	0.152885	0.381763	0.688809
Pheno 52	Weighted_mode	3	0.145048	0.467749	0.785816
Pheno 58	IVW	7	0.100403	0.237091	0.671947
Pheno 58	MR_Egger	7	0.01346	0.9846	0.989622
Pheno 58	Weighted_median	7	0.175132	0.295785	0.55379
Pheno 58	Weighted_mode	7	0.177453	0.371165	0.649502
Pheno 61	IVW	3	0.0982836	0.325963	0.763019
Pheno 61	MR_Egger	3	2.48178	2.0422	0.438336
Pheno 61	Weighted_median	3	0.143407	0.336305	0.669803
Pheno 61	Weighted_mode	3	0.163077	0.39774	0.721547
Pheno 66	IVW	2	-0.103439	0.393798	0.792804	Other MR models cannot be completed with only 2 SNPs

## Sheet: Supplementary Table 7
Supplementary Table 7. Sensitivity analyses for neuroimaging phenotypes tested for association with SD
phenotype	MR model	n SNPs	Beta	SE	P	Note
Pheno 30	IVW	3	-1.92642	1.10665	0.0817233
Pheno 30	MR_Egger	3	1.1212	5.81532	0.878747
Pheno 30	Weighted_median	3	-1.22833	1.20645	0.308611
Pheno 30	Weighted_mode	3	-1.03701	1.39559	0.53487
Pheno 64	IVW	2	-0.0160937	1.41608	0.990932	Other MR models cannot be completed with only 2 SNPs

## Sheet: Supplementary Table 8
Supplementary Table 8. Sensitivity analyses for neuroimaging phenotypes tested for association with LBD
phenotype	MR model	n SNPs	Beta	SE	P	Note
Pheno 25	IVW	2	-0.360883	0.534432	0.499508	Other MR models cannot be completed with only 2 SNPs
Pheno22	IVW	2	1.17672	0.463856	0.0111862	Other MR models cannot be completed with only 2 SNPs
Pheno29	IVW	2	1.22532	0.48402	0.0113557	Other MR models cannot be completed with only 2 SNPs
Pheno 31	IVW	3	0.0502679	0.37622	0.893709
Pheno 31	MR_Egger	3	-2.00624	1.15554	0.332676
Pheno 31	Weighted_median	3	-0.0385828	0.315158	0.902563
Pheno 31	Weighted_mode	3	-0.128205	0.335873	0.739418
Pheno 59	IVW	4	0.138303	0.538861	0.797443
Pheno 59	MR_Egger	4	-1.48899	1.96128	0.527014
Pheno 59	Weighted_median	4	-0.46472	0.430987	0.280913
Pheno 59	Weighted_mode	4	-0.555097	0.495381	0.344096

## Sheet: Supplementary Table 9
Supplementary Table 9. Single SNP MR analysis for nominally assocaited phenotypes with LBD
Phenotype	SNP	Beta	SE	P
Net100_Node8	rs10735666	1.25223	0.637729	0.0495783
Net100_Node8	rs34199493	1.18876	0.743365	0.109784
Net100_Node1	rs10747064	1.18657	0.598034	0.0472422
Net100_Node1	rs2509142	1.16185	0.734901	0.113887

## Sheet: Supplementary Table 10
Supplementary Table 10. MR estimates for the significant assocaitions prsented in OR and CI manner
exposure	outcome	OR	CI	P
Net100_Node8	LBD	3.42123	1.34-8.77	0.01
Net100_Node1	LBD	3.25437	1.32-8.02	0.01
Visual 1 network	LBD	0.332871	0.12-0.92	0.03
Net_Edge_ICA2	MDD	0.932394	0.88-0.99	0.024

[truncated: 4 more sheets: Supplementary Table 11, Supplementary Table 12, Supplementary Table 13, Supplementary Table 14]
